# Supplementary material for: Is it possible to reconstruct an accurate cell lineage using CRISPR recorders?
Source: eLife. 2019 Jan 28;8:e40292. doi: 10.7554/eLife.40292 (PMC6349403; doi:10.7554/eLife.40292)
Supplement: Supplementary file 1. — Supplementary Table 1. Proportion of mutated targets (target saturation) for each of the 32 Emx1.6 target variants, sampled at different developmental stages (embryos, L3 larvae, adults) and in the absence of Cas9 (untargeted). Targets 13, 17, 18, 21 and 23 were not analysed further because there were no good quality reads in the untargeted condition or because the targets showed a high proportion of sequencing errors. Supplementary Table 2. Proportion of mutated targets (target saturation) in the embryo after correcting for sequencing errors and estimated mutation rates per cell division, for the target variants showing the highest mutation rates. Supplementary Table 3. PCR primers used for preparation of the sequencing libraries. Forward primers (F) carry adapter sequences (uppercase), barcodes specific for each condition (underlined, BC1 to BC6), and sequences annealing to the spacers of the repeat construct (lowercase). Reverse primers (R) carry adapters (uppercase) and sequences annealing to the spacers of the repeat construct (lowercase); see Figure 3B and Materials and methods. [file elife-40292-supp1.ods]

## Sheet: Supplementary_Table_1
		Untargeted			Embryo			Larva			Adult
Target	Sequence	Mutated	Total_Reads	%Mutated	Mutated	Total_Reads	%Mutated	Mutated	Total_Reads	%Mutated	Mutated	Total_Reads	%Mutated
1	gtgccaccggttgatatgattgg	121	99226	0.12	6121	96608	6.34	75720	149974	50.49	102245	155140	65.9
2	gcatcaccggttgatgtgattgg	346	87861	0.39	2498	81823	3.05	15940	129651	12.29	35264	124852	28.24
3	gcgctgccggttgatgtgattgg	420	32248	1.3	644	34267	1.88	1586	78040	2.03	4002	88117	4.54
4	gcgccattggttgatgtgattgg	1535	99480	1.54	2478	104618	2.37	4618	210606	2.19	5009	226852	2.21
5	gcgccaccaattgatgtgattgg	190	93798	0.2	200	96093	0.21	1195	191108	0.63	1607	200975	0.8
6	gcgccaccggccgatgtgattgg	86	10165	0.85	1177	11931	9.87	18926	31850	59.42	37834	46591	81.2
7	gcgccaccggttgatgtggctgg	61	18337	0.33	79	20498	0.39	93	42249	0.22	365	46009	0.79
8	gcgccaccggttgatgtgactgg	197	14782	1.33	416	17171	2.42	2161	35512	6.09	3494	36278	9.63
9	gcgccaccggctgatgtgactgg	586	16165	3.63	720	19268	3.74	1430	38407	3.72	1268	38662	3.28
10	gcgccgccggttgatgtgactgg	1533	64904	2.36	2199	72060	3.05	4717	149498	3.16	5104	194043	2.63
11	acgccaccggttgatgtgactgg	226	50987	0.44	312	57962	0.54	1075	113185	0.95	3274	141471	2.31
12	gcgccaccggttgatgtaattgg	854	44266	1.93	3259	45624	7.14	26607	62918	42.29	44721	72469	61.71
13	gcgtcaccggttgatgtaattgg	7658	63954	11.97	12712	71980	17.66	30353	151170	20.08	26080	102783	25.37
14	gcgccaccggttgatatgattgg	81	52995	0.15	2042	54820	3.72	31647	91934	34.42	33493	69298	48.33
15	gcgccatcggttgatatgattgg	236	52048	0.45	569	55779	1.02	4459	110828	4.02	6149	82185	7.48
16	gcgccaccggttgatgtgattgg	61	5300	1.15	9528	10777	88.41	10349	11293	91.64	20107	21644	92.9
17	gcgccaccggttgatgtgattag	0	3	0	0	4	0	0	2	0	0	2	0
18	gcatcaccggttgatgtgattag	0	0	0	1	15	6.67	0	3	0	1	47	2.13
19	gcgctgccggttgatgtgattag	194	79514	0.24	168	72777	0.23	438	183610	0.24	325	127976	0.25
20	gcgccattggttgatgtgattag	224	63655	0.35	231	56115	0.41	480	145963	0.33	388	98924	0.39
21	gcgccaccaattgatgtgattag	1081	14275	7.57	1012	11992	8.44	2621	32583	8.04	1961	23600	8.31
22	gcgccaccggttgatgtggctag	187	22862	0.82	170	19125	0.89	399	49154	0.81	447	55250	0.81
23	gcgccaccggttgatgtgactag	1308	10558	12.39	1209	9965	12.13	2788	24616	11.33	3328	28413	11.71
24	gcgccaccggctgatgtgactag	78	10639	0.73	49	9684	0.51	218	23365	0.93	212	22416	0.95
25	gcgccgccggttgatgtgactag	49	31929	0.15	80	29019	0.28	120	45388	0.26	134	72243	0.19
26	acgccaccggttgatgtgactag	61	29512	0.21	46	25542	0.18	76	39436	0.19	122	65409	0.19
27	gcgccaccggttgatgtaattag	281	33129	0.85	251	28662	0.88	379	44048	0.86	634	72444	0.88
28	gcgtcaccggttgatgtaattag	2423	94592	2.56	4050	81706	4.96	7880	192762	4.09	7081	213946	3.31
29	gcgccaccggttgatatgattag	75	60028	0.12	94	52281	0.18	168	124714	0.13	162	141312	0.11
30	gcgccatcggttgatatgattag	731	45879	1.59	607	39918	1.52	1526	96792	1.58	1687	105807	1.59
31	gtgccaccggttgatatgattag	75	90061	0.08	41	47984	0.09	114	123187	0.09	141	88167	0.16
32	gcgccaccggccgatgtgattag	560	73178	0.77	265	37469	0.71	715	100420	0.71	572	71699	0.8

## Sheet: Supplementary_Table_2
Target	Embryo Saturation (%)	Mutation rate (per cell division)
16	87.26	0.1195
6	9.02	0.006
1	6.21	0.004
12	5.21	0.003
14	3.57	0.0025
2	2.66	0.002
8	1.09	0.0006
15	0.57	0

## Sheet: Supplementary_Table_3
Primer	Sequence
BC1_1F	CCATCTCATCCCTGCGTGTCTCCGACTCAGCTAAGGTAACGATactgcctgcctgaagattacgagac
BC1_2F	CCATCTCATCCCTGCGTGTCTCCGACTCAGCTAAGGTAACGATgaccctaactagacgaacttgacga
BC1_3F	CCATCTCATCCCTGCGTGTCTCCGACTCAGCTAAGGTAACGATgattgagtagggaggagtatcacga
BC1_4F	CCATCTCATCCCTGCGTGTCTCCGACTCAGCTAAGGTAACGATaacccgataacgacgaaacgagctt
BC1_5F	CCATCTCATCCCTGCGTGTCTCCGACTCAGCTAAGGTAACGATaggagggttggaagtacggatatag
BC1_6F	CCATCTCATCCCTGCGTGTCTCCGACTCAGCTAAGGTAACGATttgagaagatagacagaatatgcgc
BC1_7F	CCATCTCATCCCTGCGTGTCTCCGACTCAGCTAAGGTAACGATccgagacgaactgacgaacctgtgc
BC1_8F	CCATCTCATCCCTGCGTGTCTCCGACTCAGCTAAGGTAACGATcagttaagagaaagccccagtagta
BC1_9F	CCATCTCATCCCTGCGTGTCTCCGACTCAGCTAAGGTAACGATagagagagagcccaaaattccgaga
BC1_10F	CCATCTCATCCCTGCGTGTCTCCGACTCAGCTAAGGTAACGATtaatagccgtagtaaacaagtcgta
BC1_11F	CCATCTCATCCCTGCGTGTCTCCGACTCAGCTAAGGTAACGATccaccgccagagatagagttacgac
BC2_1F	CCATCTCATCCCTGCGTGTCTCCGACTCAGTAAGGAGAACGATactgcctgcctgaagattacgagac
BC2_2F	CCATCTCATCCCTGCGTGTCTCCGACTCAGTAAGGAGAACGATgaccctaactagacgaacttgacga
BC2_3F	CCATCTCATCCCTGCGTGTCTCCGACTCAGTAAGGAGAACGATgattgagtagggaggagtatcacga
BC2_4F	CCATCTCATCCCTGCGTGTCTCCGACTCAGTAAGGAGAACGATaacccgataacgacgaaacgagctt
BC2_5F	CCATCTCATCCCTGCGTGTCTCCGACTCAGTAAGGAGAACGATaggagggttggaagtacggatatag
BC2_6F	CCATCTCATCCCTGCGTGTCTCCGACTCAGTAAGGAGAACGATttgagaagatagacagaatatgcgc
BC2_7F	CCATCTCATCCCTGCGTGTCTCCGACTCAGTAAGGAGAACGATccgagacgaactgacgaacctgtgc
BC2_8F	CCATCTCATCCCTGCGTGTCTCCGACTCAGTAAGGAGAACGATcagttaagagaaagccccagtagta
BC2_9F	CCATCTCATCCCTGCGTGTCTCCGACTCAGTAAGGAGAACGATagagagagagcccaaaattccgaga
BC2_10F	CCATCTCATCCCTGCGTGTCTCCGACTCAGTAAGGAGAACGATtaatagccgtagtaaacaagtcgta
BC2_11F	CCATCTCATCCCTGCGTGTCTCCGACTCAGTAAGGAGAACGATccaccgccagagatagagttacgac
BC3_1F	CCATCTCATCCCTGCGTGTCTCCGACTCAGAAGAGGATTCGATactgcctgcctgaagattacgagac
BC3_2F	CCATCTCATCCCTGCGTGTCTCCGACTCAGAAGAGGATTCGATgaccctaactagacgaacttgacga
BC3_3F	CCATCTCATCCCTGCGTGTCTCCGACTCAGAAGAGGATTCGATgattgagtagggaggagtatcacga
BC3_4F	CCATCTCATCCCTGCGTGTCTCCGACTCAGAAGAGGATTCGATaacccgataacgacgaaacgagctt
BC3_5F	CCATCTCATCCCTGCGTGTCTCCGACTCAGAAGAGGATTCGATaggagggttggaagtacggatatag
BC3_6F	CCATCTCATCCCTGCGTGTCTCCGACTCAGAAGAGGATTCGATttgagaagatagacagaatatgcgc
BC3_7F	CCATCTCATCCCTGCGTGTCTCCGACTCAGAAGAGGATTCGATccgagacgaactgacgaacctgtgc
BC3_8F	CCATCTCATCCCTGCGTGTCTCCGACTCAGAAGAGGATTCGATcagttaagagaaagccccagtagta
BC3_9F	CCATCTCATCCCTGCGTGTCTCCGACTCAGAAGAGGATTCGATagagagagagcccaaaattccgaga
BC3_10F	CCATCTCATCCCTGCGTGTCTCCGACTCAGAAGAGGATTCGATtaatagccgtagtaaacaagtcgta
BC3_11F	CCATCTCATCCCTGCGTGTCTCCGACTCAGAAGAGGATTCGATccaccgccagagatagagttacgac
BC4_1F	CCATCTCATCCCTGCGTGTCTCCGACTCAGTACCAAGATCGATactgcctgcctgaagattacgagac
BC4_2F	CCATCTCATCCCTGCGTGTCTCCGACTCAGTACCAAGATCGATgaccctaactagacgaacttgacga
BC4_3F	CCATCTCATCCCTGCGTGTCTCCGACTCAGTACCAAGATCGATgattgagtagggaggagtatcacga
BC4_4F	CCATCTCATCCCTGCGTGTCTCCGACTCAGTACCAAGATCGATaacccgataacgacgaaacgagctt
BC4_5F	CCATCTCATCCCTGCGTGTCTCCGACTCAGTACCAAGATCGATaggagggttggaagtacggatatag
BC4_6F	CCATCTCATCCCTGCGTGTCTCCGACTCAGTACCAAGATCGATttgagaagatagacagaatatgcgc
BC4_7F	CCATCTCATCCCTGCGTGTCTCCGACTCAGTACCAAGATCGATccgagacgaactgacgaacctgtgc
BC4_8F	CCATCTCATCCCTGCGTGTCTCCGACTCAGTACCAAGATCGATcagttaagagaaagccccagtagta
BC4_9F	CCATCTCATCCCTGCGTGTCTCCGACTCAGTACCAAGATCGATagagagagagcccaaaattccgaga
BC4_10F	CCATCTCATCCCTGCGTGTCTCCGACTCAGTACCAAGATCGATtaatagccgtagtaaacaagtcgta
BC4_11F	CCATCTCATCCCTGCGTGTCTCCGACTCAGTACCAAGATCGATccaccgccagagatagagttacgac
BC5_1F	CCATCTCATCCCTGCGTGTCTCCGACTCAGCAGAAGGAACGATactgcctgcctgaagattacgagac
BC5_2F	CCATCTCATCCCTGCGTGTCTCCGACTCAGCAGAAGGAACGATgaccctaactagacgaacttgacga
BC5_3F	CCATCTCATCCCTGCGTGTCTCCGACTCAGCAGAAGGAACGATgattgagtagggaggagtatcacga
BC5_4F	CCATCTCATCCCTGCGTGTCTCCGACTCAGCAGAAGGAACGATaacccgataacgacgaaacgagctt
BC5_5F	CCATCTCATCCCTGCGTGTCTCCGACTCAGCAGAAGGAACGATaggagggttggaagtacggatatag
BC5_6F	CCATCTCATCCCTGCGTGTCTCCGACTCAGCAGAAGGAACGATttgagaagatagacagaatatgcgc
BC5_7F	CCATCTCATCCCTGCGTGTCTCCGACTCAGCAGAAGGAACGATccgagacgaactgacgaacctgtgc
BC5_8F	CCATCTCATCCCTGCGTGTCTCCGACTCAGCAGAAGGAACGATcagttaagagaaagccccagtagta
BC5_9F	CCATCTCATCCCTGCGTGTCTCCGACTCAGCAGAAGGAACGATagagagagagcccaaaattccgaga
BC5_10F	CCATCTCATCCCTGCGTGTCTCCGACTCAGCAGAAGGAACGATtaatagccgtagtaaacaagtcgta
BC5_11F	CCATCTCATCCCTGCGTGTCTCCGACTCAGCAGAAGGAACGATccaccgccagagatagagttacgac
BC6_1F	CCATCTCATCCCTGCGTGTCTCCGACTCAGCTGCAAGTTCGATactgcctgcctgaagattacgagac
BC6_2F	CCATCTCATCCCTGCGTGTCTCCGACTCAGCTGCAAGTTCGATgaccctaactagacgaacttgacga
BC6_3F	CCATCTCATCCCTGCGTGTCTCCGACTCAGCTGCAAGTTCGATgattgagtagggaggagtatcacga
BC6_4F	CCATCTCATCCCTGCGTGTCTCCGACTCAGCTGCAAGTTCGATaacccgataacgacgaaacgagctt
BC6_5F	CCATCTCATCCCTGCGTGTCTCCGACTCAGCTGCAAGTTCGATaggagggttggaagtacggatatag
BC6_6F	CCATCTCATCCCTGCGTGTCTCCGACTCAGCTGCAAGTTCGATttgagaagatagacagaatatgcgc
BC6_7F	CCATCTCATCCCTGCGTGTCTCCGACTCAGCTGCAAGTTCGATccgagacgaactgacgaacctgtgc
BC6_8F	CCATCTCATCCCTGCGTGTCTCCGACTCAGCTGCAAGTTCGATcagttaagagaaagccccagtagta
BC6_9F	CCATCTCATCCCTGCGTGTCTCCGACTCAGCTGCAAGTTCGATagagagagagcccaaaattccgaga
BC6_10F	CCATCTCATCCCTGCGTGTCTCCGACTCAGCTGCAAGTTCGATtaatagccgtagtaaacaagtcgta
BC6_11F	CCATCTCATCCCTGCGTGTCTCCGACTCAGCTGCAAGTTCGATccaccgccagagatagagttacgac
1R	CCTCTCTATGGGCAGTCGGTGATacatccctcctcatcctcctcctct
2R	CCTCTCTATGGGCAGTCGGTGATcattcatcttcgggcgggcagtttc
3R	CCTCTCTATGGGCAGTCGGTGATcgtctcagggtacatcaggtcggtt
4R	CCTCTCTATGGGCAGTCGGTGATacgggatctctggagggctctacta
5R	CCTCTCTATGGGCAGTCGGTGATctcaggtgggcttcgttcagacttc
6R	CCTCTCTATGGGCAGTCGGTGATgggcggtaattcgggctctcttcta
7R	CCTCTCTATGGGCAGTCGGTGATttcggtcttctagtcaggcatcggg
8R	CCTCTCTATGGGCAGTCGGTGATggtcgtatctctcgggtatcagggc
9R	CCTCTCTATGGGCAGTCGGTGATctctggaacttcttcggatcggagg
10R	CCTCTCTATGGGCAGTCGGTGATcgaacgttgctggtgtcggactctt
11R	CCTCTCTATGGGCAGTCGGTGATgctttcacttcagggagtcgtcggt
BC1=Unmutated
BC2=Embryos
BC3=Larva3Male*
BC4=Larva3Female*
BC5=AdultMaleº
BC6=AdultFemaleº
*BC3 and BC4 data were pooled in the analysis phase
ºBC5 and BC6 data were pooled in the analysis phase
